# Supplementary material for: Ancient origin of a Western Mediterranean radiation of subterranean beetles
Source: BMC Evol Biol. 2010 Jan 28;10:29. doi: 10.1186/1471-2148-10-29 (PMC2834687; doi:10.1186/1471-2148-10-29)
Supplement: Additional file 1 — Specimens used in the study, with locality, collector, voucher reference numbers and accession numbers for the sequences. In grey, specimens combined in a composite sequence. [file 1471-2148-10-29-S1.XLS]

## Sheet: Add. file 1
Ribera et al., Ancient origin of a Western Mediterranean radiation of subterranean beetles
Additional file 1
Specimens used in the study, with locality, collector, voucher reference numbers and accession numbers for the sequences.
In grey, specimens combined in a chimerical sequence.
* only rrnL
No	Tribe	Lineage	species	habitat: M, muscicolous; E, endogean; MSS, subterranean superficial medium; MSP, deep subterranean medium (caves)	voucher	ref MNCN	country	locality	date	leg	cox1	rrnL+trnL+nad1	cob	SSU	LSU
1	Leptodirini		Bathysciola (Bathysciola) ovata (Kiesenwetter, 1850)	M/E/MSP	NHM-IRC13		Spain	Lleida, Es Bordes, Goells deth Joeu	20.6.2001	J. Fresneda	GU356854	GU356750	GU356806		GU356945
2	Leptodirini		Bathysciola (Bathysciola) ovata (Kiesenwetter, 1850)	M/E/MSP	MNCN-AI598	23944	Spain	Huesca, Bonansa, Cova de Sant Salvador	14.11.2004	J. Fresneda				GU356908
3	Leptodirini		Bathysciola (Bathysciola) zariquieyi zariquieyi Bolívar, 1919	E	MNCN-AI1255	24601	Spain	Barcelona, Sant Celoni, Roureda d'en Preses-Sot del Til.ler	21.10.2006	C. Hernando	GU356857	GU356753			GU356947
4	Leptodirini	Carpathians	Drimeotus sp	MSP	NHM-RB17		Rumania	Apuseni Mountains, Padurea Craiului Mountains		R. Bucur					GU356953
5	Leptodirini	Carpathians	Drimeotus (Fericeus) sp	MSP	NHM-RB18		Rumania	Apuseni Mountains		R. Bucur					GU356954
6	Leptodirini	Carpathians	Pholeuon (Parapholeuon) gracile Frivaldszky 1861	MSP	NHM-RB14		Rumania	Apuseni Mountains, Padurea Craiului Mountains, Stanu Ciutii cave		R. Bucur		GU356776			GU356970
7	Leptodirini	Carpathians	Pholeuon (Pholeuon) proserpinae Knirsch 1913	MSP	NHM-RB15		Rumania	Apuseni Mountains, Bihorului Mountains, Aven Sesuri cave		R. Bucur		GU356777			GU356971
8	Leptodirini	Quaestus	Breuilites eloyi Salgado, 1980	MSP	MNCN-AI662		Spain	Asturias, Caravia Alta-Arriondas, Cueva de Entrecuevas	21.1.2006	J.M. Salgado	GU356859	GU356755	GU356810	GU356911	GU356949
9	Leptodirini	Quaestus	Espanoliella jeanneli (Bolívar, 1917)	MSP	NHM-IRC4		Spain	Cantabria, Sámano, Cueva de la Lastrilla	12.7.1998	J. Fresneda	GU356863	GU356759	GU356813		GU356955
10	Leptodirini	Quaestus	Espanoliella luquei Salgado & Fresneda, 2005	MSP	MNCN-AI573	23919	Spain	Cantabria, Santoña, Barrio del Dueso, Cueva del Polvorín	31.5.2003	J.M. Salgado	GU356864	GU356760	GU356814	GU356914	GU356956
11	Leptodirini	Quaestus	Quaestus (Quaesticulus) noltei (Coiffait, 1965)	MSP	NHM-IRC2		Spain	Guipúzcoa, Mendaro, Cueva del Viento	18.7.2000	J. Fresneda	GU356883	GU356781	GU356831		GU356975
12	Leptodirini	Quaestus	Quaestus (Quaesticulus) noltei (Coiffait, 1965)	MSP	NHM-IRC3		Spain	Guipúzcoa, Olatz, Sima Kobeta	15.7.1998	J. Fresneda				GU356928
13	Leptodirini	Quaestus	Quaestus (Quaestus) jeannei pongai (Salgado, 1982)	MSP	MNCN-AI1075	24421	Spain	Asturias, Viboli, Cueva de los Moros	24.6.2006	J.M. Salgado	GU356884	GU356782		GU356929	GU356976
14	Leptodirini	Spelaeochlamys	Anillochlamys subtruncata Jeannel, 1930	MSP	NHM-IRC1		Spain	Castellón, Montan, Cova Cirat	19.12.1998	J. Fresneda	GU356850	GU356745	GU356802	GU356904	GU356941
15	Leptodirini	Spelaeochlamys	Paranillochlamys velox Zariquiey, 1940	MSP	NHM-IRC37		Spain	Tarragona, Hospitalet de l'Infant, Avenc de la Julia	16.12.2001	F. Fadrique	GU356874	GU356770*	GU356823	GU356922	GU356965
16	Leptodirini	Spelaeochlamys	Spelaeochlamys ehlersi ehlersi Dieck, 1870	MSP	NHM-IRC31		Spain	Alicante, Cocentaina, Cova de les Meravelles	30.3.2002	J. Fresneda	GU356886	GU356784*	GU356833	GU356931	GU356978
17	Leptodirini	Speonomidius	Notidocharis laurae Salgado & Giachino, 1991	M/E	MNCN-AI664	24010	Spain	Asturias, San Tirso-San Román de Candamo, Cueva del Ferradal	15.10.2005	J.M. Salgado	GU356873	GU356769	GU356822	GU356921	GU356964
18	Leptodirini	Speonomidius	Speonomidius crotchi crotchi (Sharp, 1873)	MSP	MNCN-AI1067	24413	Spain	Navarra, Zegama, Cueva de Orobe	29.7.2006	J. Fresneda	GU356890	GU356788	GU356837	GU356934	GU356981
19	Leptodirini	Speonomus	Antrocharis querilhaci dispar Abeille de Perrin, 1878	MSP	MNCN-AI588	23934	France	Ariège, Aigües-Juntes, Grotte Les Cloutets	18.5.2004	A. Faille	GU356851	GU356746	GU356803	GU356905	GU356942
20	Leptodirini	Speonomus	Aranzadiella leizaolai Español, 1972	MSP	NHM-IRC17		Spain	Guipúzcoa, Mendaro, Cueva del Viento	18.7.2000	J. Fresneda	GU356852	GU356747	GU356804	GU356906	GU356943
21	Leptodirini	Speonomus	Bathysciella jeanneli (Abeille de Perrin, 1904)	MSP	MNCN-AI540	23886	France	Pyrénées-Atlantiques, Arbailles, Grotte d'Istaurdy	25.5.2004	A. Faille	GU356853	GU356748		GU356907
22	Leptodirini	Speonomus	Bathysciola (Bathysciola) diegoi Salgado & Fresneda, 2001	MSP	NHM-IRC14		Spain	Navarra, Arive, Cueva de Mendia Landa	20.7.2000	J. Fresneda		GU356749	GU356805		GU356944
23	Leptodirini	Speonomus	Bathysciola (Bathysciola) mystica Fresneda & Fery, 2009	M/E/MSP	MNCN-AI581	23927	Spain	Lleida, Vielha-Mitjaran, Plan Batalher	22.10.2002	J. Fresneda	GU356856	GU356752	GU356808	GU356909	GU356946
24	Leptodirini	Speonomus	Bathysciola (Bathysciola) rugosa (Sharp, 1873)	E	NHM-IRC12		Spain	Navarra, Zegama, Dolina de Orobe	16.7.1998	J. Fresneda	GU356855	GU356751	GU356807
25	Leptodirini	Speonomus	Bellesia espanyoli (Auroux & Bellés, 1974)	MSP	NHM-IRC21		Spain	Huesca, Sercué, Cueva de Aso	28.10.2001	J. Fresneda	GU356858	GU356754*	GU356809	GU356910	GU356948
26	Leptodirini	Speonomus	Ceretophyes riberai (Español, 1967)	MSP	MNCN-AI597	23943	Spain	Girona, Olopte, Cova d'en Manent	7.7.2004	Ph. Déliot & A. Faille	GU356862	GU356758	GU356812	GU356913	GU356952
27	Leptodirini	Speonomus	Euryspeonomus (Euryspeonomus) beruetei Dupré, 1991	MSP	NHM-IRC15		Spain	Navarra, Donamaria, Cueva de Iguntsoro	22.7.2000	J. Fresneda	GU356865	GU356761	GU356815	GU356915	GU356957
28	Leptodirini	Speonomus	Euryspeonomus (Urbasolus) ciaurrizi ciaurrizi (Bolívar, 1921)	MSP	NHM-IRC16		Spain	Navarra, Atalo, Cueva Malkorrandi	21.7.2000	J. Fresneda	GU356866	GU356762	GU356816		GU356958
29	Leptodirini	Speonomus	Gesciella delioti Giachino & Guéorguiev, 1989	MSP	MNCN-AI525	23871	France	Ariège, Seix, Bordes de Crues	16.10.2004	J. Fresneda	GU356867	GU356763	GU356817	GU356916	GU356959
30	Leptodirini	Speonomus	Josettekia mendizabali (Bolívar, 1921)	MSP	NHM-IRC19		Spain	Guipúzcoa, Aia, Cueva de Pagoeta	18.7.2000	J. Fresneda	GU356868	GU356764	GU356818	GU356917	GU356960
31	Leptodirini	Speonomus	Lagariella colominasi (Zariquiey, 1924)	MSP	NHM-IRC30		Spain	Lleida, Os de Balaguer, Cova Joan d'Os	1.8.2001	J. Fresneda	GU356869	GU356765	GU356819	GU356918	GU356961
32	Leptodirini	Speonomus	Naspunius eseranus (Lagar, 1974)	MSP	NHM-IRC29		Spain	Huesca, Foradada del Toscar, Inflas de Naspún	11.9.2001	J. Fresneda	GU356872	GU356768	GU356821	GU356920	GU356963
33	Leptodirini	Speonomus	Paraspeonomus vandeli Coiffait, 1952	MSP	MNCN-AI539	23885	France	Ariège, Seix, Grotte Les Souleillos	17.10.2004	Ch. Bourdeau & A. Faille	GU356875	GU356771
34	Leptodirini	Speonomus	Parvospeonomus delarouzeei (Fairmaire, 1860)	MSP	NHM-IRC10		Spain	Girona, Queralbs, Coves de Rialb	22.4.2000	J. Fresneda	GU356876	GU356772	GU356824	GU356923	GU356966
35	Leptodirini	Speonomus	Perriniella bofilli Zariquiey, 1924	MSP	NHM-IRC40		Spain	Girona, Queralbs, Coves Encantades	8.12.2001	F. Fadrique	GU356877	GU356773	GU356825	GU356924	GU356967
36	Leptodirini	Speonomus	Phacomorphus (Phacomorphoides) alexinae ittanus (Jeannel, 1906)	MSP	MNCN-AI595	23941	France	Pyrénées-Atlantiques, Arbailles, Grotte d'Istaurdy	4.6.2004	Ch. Bourdeau	GU356878	GU356774*	GU356826	GU356925	GU356968
37	Leptodirini	Speonomus	Phacomorphus (Phacomorphus) fratyi (Dupré, 1995)	MSP	NHM-IRC23		Spain	Navarra, Villanueva de Aezkoa, Sima Ilaraldea	12.10.2001	J. Fresneda	GU356879	GU356775*	GU356827		GU356969
38	Leptodirini	Speonomus	Pseudospeonomus raholai (Zariquiey, 1922)	MSP	NHM-IRC41		Spain	Girona, Roses, Cau del Lliri	21.12.2001	F. Fadrique	GU356880	GU356778	GU356828	GU356926	GU356972
39	Leptodirini	Speonomus	Salgadoia brieti (Jeannel, 1911)	MSP	MNCN-AI587	23933	Spain	Huesca, Santa Olaria de Ara, Ginuabel, Forato de los Moros	1.5.2002	J. Fresneda	GU356885	GU356783	GU356832	GU356930	GU356977
40	Leptodirini	Speonomus	Speocharidius (Kobiella) galani Español, 1970	MSP	MNCN-AI580	23926	Spain	Guipúzcoa, Usurbil, Guardetxe Aurreko Leizia	24.6.2002	I. Zabalegui	GU356887	GU356785	GU356834	GU356932
41	Leptodirini	Speonomus	Speocharidius (Speocharidius) breuili Jeannel, 1919	MSP	NHM-IRC11		Spain	Guipúzcoa, Albiztur, Cueva de Mendikute	15.7.1998	J. Fresneda	GU356888	GU356786	GU356835		GU356979
42	Leptodirini	Speonomus	Speonomites antemi (Escolà, 1972)	MSP	MNCN-AI1074	24420	Spain	Lleida, Gerri de la Sal, Baen, Cova dels Porredons	12.8.2006	J. Fresneda	GU356891	GU356789		GU356935	GU356982
43	Leptodirini	Speonomus	Speonomites tincatincensis (Escolà, Bellés & Comas, 1985)	MSP	NHM-IRC6		Spain	Lleida, Altron, Forat del Tincatinc	9.7.1999	J. Fresneda	GU356892	GU356790	GU356838		GU356983
44	Leptodirini	Speonomus	Speonomus (Machaeroscelis) infernus arbasanus Jeannel, 1924	MSP	MNCN-AI533	23879	France	Ariège, Galey, Grotte d'Escarchein	3.6.2004	Ph. Déliot & A. Faille	GU356893	GU356791		GU356936	GU356984
45	Leptodirini	Speonomus	Speonomus (Speonomus) abeillei (Saulcy, 1872)	MSP	NHM-RB2		France	Ariège, Le Mas d'Azil, Grotte de Peyrounard		Ph. Déliot & A. Faille	GU356894	GU356792	GU356839
46	Leptodirini	Speonomus	Speonomus (Speonomus) carrerei Fourès, 1954	MSP	MNCN-AI530	23876	France	Ariège, Illartein, Ravin de la Tire, MSS	3.6.2004	Ph. Déliot & A. Faille	GU356895	GU356793	GU356840	GU356937	GU356985
47	Leptodirini	Speonomus	Speonomus (Speonomus) diecki (Saulcy, 1872)	MSP	MNCN-AI536	23882	France	Ariège, Moulis, Grotte d'Aubert	22.7.2004	A. Faille	GU356896	GU356794	GU356841	GU356938	GU356986
48	Leptodirini	Speonomus	Speonomus (Speonomus) gaudini arivensis Dupré, 1995	MSP	NHM-IRC18		Spain	Navarra, Arive, Cueva de Mendia Landa	13.4.2001	J. Fresneda		GU356795	GU356842		GU356987
49	Leptodirini	Speonomus	Speonomus (Speonomus) orgibetensis Gers, 1986	MSS/MSP	MNCN-AI526	23872	France	Ariège, Illartein, Ravin de la Tire, MSS	3.6.2004	Ph. Déliot & A. Faille	GU356897	GU356796	GU356843	GU356939	GU356988
50	Leptodirini	Speonomus	Speonomus (Speonomus) stygius stygius (Dieck, 1869)	MSP	MNCN-AI529	23875	France	Ariège, Moulis, Grotte d'Aubert	22.7.2004	A. Faille	GU356898	GU356797	GU356844		GU356989
51	Leptodirini	Speonomus	Stygiophyes akarsticus (Escolà, 1980)	MSP	NHM-IRC7		Spain	Lleida, Altron, Forat del Tincatinc	9.7.1999	J. Fresneda	GU356899	GU356798	GU356845	GU356940	GU356990
52	Leptodirini	Speonomus	Stygiophyes hansferyi Fresneda & Escolà, 2001	MSP	NHM-IRC39		Spain	Lleida, El Pont de Suert, Cova de la Carretera	2.2.2002	J. Fresneda	GU356900	GU356799	GU356846		GU356991
53	Leptodirini	Speonomus	Trapezodirus carrodillae (Jeannel, 1911)	MSP	NHM-IRC9		Spain	Huesca, Estadilla, Grallera de Estadilla	4.8.1999	J. Fresneda	GU356901	GU356800	GU356847		GU356992
54	Leptodirini	Speonomus	Troglocharinus (Troglocharinus) fonti fonti (Jeannel, 1910)	MSP	NHM-IRC26		Spain	Lleida, Montanisell, Cova d'Ormini	1.11.2001	J. Fresneda	GU356902	GU356801	GU356848		GU356993
55	Leptodirini	Ovobathysciola	Ovobathysciola grafittii Rampini & Sbordoni, 1980	MSP	Caccone & Sbordoni (2001)		Sardinia				AY012690
56	Leptodirini	Ovobathysciola	Ovobathysciola sp	MSP	Caccone & Sbordoni (2001)		Sardinia				AY012691
57	Leptodirini	Ovobathysciola	Ovobathysciola majori (Reitter, 1885)	MSP	Caccone & Sbordoni (2001)		Sardinia				AY012688
58	Leptodirini	Ovobathysciola	Ovobathysciola gestroi (Fairmaire, 1872)	MSP	Caccone & Sbordoni (2001)		Sardinia				AY012689
59	Leptodirini	Ovobathysciola	Patriziella sardoa Jeannel, 1956	MSP	Caccone & Sbordoni (2001)		Sardinia				AY012692
60	Anemadini	outgroup	Speonemadus angusticollis (Kraatz, 1870)		MNCN-AI551	23897	Spain	Jaén, Siles, Cueva Nacimiento de San Blas	7.7.2002	M. Baena	GU356889	GU356787	GU356836	GU356933	GU356980
61	Cholevini	outgroup	Catops fuliginosus Erichson, 1837		NHM-IRC43		Spain	Lleida, El Pont de Suert, Cova de la Carretera	2.2.2002	J. Fresneda	GU356860	GU356756*	GU356811		GU356950
62	Cholevini	outgroup	Catops tristis (Panzer, 1794)		MNCN-AI550	23896	France	Ariège, Illartein, Ravin de la Tire, MSS	3.6.2004	Ph. Déliot & A. Faille	GU356861	GU356757		GU356912	GU356951
63	Cholevini	outgroup	Nargus (Nargus) algiricus Portevin, 1903		MNCN-AI574	23920	Spain	Málaga, Antequera, Sierra de las Cabras, N331 Km 133	14.2.2004	M. Baena	GU356871	GU356767	GU356820	GU356919	GU356962
64	Cholevini	outgroup	Nargus (Nargus) velox velox (Spence, 1815)		MNCN-AI927	24273	Spain	Albacete, Yeste, río Tus	10.4.2003	V. Assing & P. Wunderle	GU356870	GU356766
65	Ptomaphagini	outgroup	Ptomaphagus (Ptomaphagus) tenuicornis tenuicornis (Rosenhauer, 1856)		MNCN-AI760	24106	Spain	Lleida, El Pont de Suert, Llesp	5.4.2006	J. Fresneda	GU356881	GU356779	GU356829	GU356927	GU356973
66	Ptomaphagini	outgroup	Ptomaphagus (Ptomaphagus) troglodytes Blas & Vives, l983		NHM-IRC33		Spain	Granada, Gualchos, Cueva de las Campanas	27.3.2002	J. Fresneda	GU356882	GU356780	GU356830		GU356974
67	Leiodinae	outgroup	Agathidium sp		MNCN-AI1305	24651	Spain	Córdoba, Cabra, Vía Verde	5.11.2006	A. Castro	GU356849	GU356744		GU356903
