# Supplementary material for: Ancient origin of a Western Mediterranean radiation of subterranean beetles
Source: BMC Evol Biol. 2010 Jan 28;10:29. doi: 10.1186/1471-2148-10-29 (PMC2834687; doi:10.1186/1471-2148-10-29)
Supplement: Additional file 2 — Estimation of the parameters for the Bayesian analyses. [file 1471-2148-10-29-S2.XLS]

## Sheet: Add. file 2
Ribera et al., Ancient origin of a Western Mediterranean radiation of subterranean beetles
Additional file 2
Estimation of the parameters of the Bayesian analyses.
Partition	Gene
1	cox1
2	rrnL+trnL
3	nad1
4	cob
5	SSU
6	LSU
		MAFFT	MAFFT	PRANK	MAFFT		MAFFT		PRANK		MAFFT	MAFFT	PRANK
		incl. Sardinian spp	excl. Sardinian spp	incl. Sardinian spp	incl. Sardinian spp	incl. Sardinian spp	excl. Sardinian spp	excl. Sardinian spp	incl. Sardinian spp	incl. Sardinian spp	incl. Sardinian spp	excl. Sardinian spp	incl. Sardinian spp
	Parameter	Mean	Mean	Mean	Lower	Upper	Lower	Upper	Lower	Upper	Variance	Variance	Variance
	TL{all}	13.8421	13.447	10.7998	12.65	15.067	12.205	14.825	9.683	11.897	0.381012	0.431974	0.300404
	r(A<->C){1}	0.012905	0.012339	0.012333	0.007419	0.019006	0.006957	0.018467	0.006867	0.018551	9e-06	9e-06	9e-06
	r(A<->G){1}	0.374643	0.364979	0.365811	0.321616	0.426105	0.31199	0.420802	0.312807	0.419368	0.000676	0.000765	0.000761
	r(A<->T){1}	0.019663	0.01712	0.018809	0.015902	0.024134	0.013315	0.021443	0.01484	0.023111	4e-06	4e-06	5e-06
	r(C<->G){1}	0.068893	0.076999	0.067663	0.046616	0.095212	0.05038	0.106432	0.044458	0.095003	0.000151	0.000204	0.000169
	r(C<->T){1}	0.503915	0.507259	0.51545	0.450079	0.561488	0.45008	0.565855	0.456191	0.574953	0.000821	0.00089	0.00094
	r(G<->T){1}	0.01998	0.021304	0.019933	0.01088	0.030622	0.011527	0.034113	0.010948	0.031026	2.6e-05	3.3e-05	2.7e-05
	r(A<->C){2}	0.012492	0.012287	0.011941	0.002951	0.025996	0.002934	0.027059	0.003159	0.025134	3.8e-05	3.9e-05	3.1e-05
	r(A<->G){2}	0.649649	0.652677	0.654218	0.558004	0.72401	0.562554	0.725152	0.574942	0.718164	0.001739	0.001683	0.00133
	r(A<->T){2}	0.066915	0.067344	0.068933	0.05187	0.085049	0.052602	0.085831	0.054201	0.086871	7.4e-05	7.2e-05	7.1e-05
	r(C<->G){2}	0.063777	0.062812	0.065912	0.019	0.127884	0.020916	0.118777	0.025292	0.120984	0.000752	0.000662	0.000606
	r(C<->T){2}	0.126117	0.123627	0.119116	0.080433	0.191549	0.078115	0.194894	0.079688	0.177096	0.000848	0.000894	0.000621
	r(G<->T){2}	0.08105	0.081253	0.07988	0.057952	0.105497	0.05793	0.107195	0.057888	0.103762	0.000152	0.000155	0.000138
	r(A<->C){3}	0.021176	0.021459	0.023805	0.001464	0.053873	0.002011	0.055338	0.002174	0.061218	0.00019	0.000195	0.000238
	r(A<->G){3}	0.45418	0.443701	0.428947	0.349955	0.558116	0.33097	0.555837	0.316476	0.547166	0.002913	0.003356	0.003439
	r(A<->T){3}	0.024821	0.024447	0.026877	0.014854	0.036038	0.014644	0.036453	0.016309	0.039962	3e-05	3.1e-05	3.7e-05
	r(C<->G){3}	0.204278	0.21231	0.211777	0.115015	0.304991	0.120005	0.315534	0.119448	0.318133	0.002367	0.002487	0.002652
	r(C<->T){3}	0.259739	0.26305	0.272375	0.184024	0.347382	0.182856	0.357304	0.18706	0.368212	0.001779	0.002002	0.002215
	r(G<->T){3}	0.035807	0.035034	0.036218	0.021879	0.052941	0.020157	0.052267	0.019976	0.055369	6.5e-05	6.7e-05	8.1e-05
	r(A<->C){4}	0.015826	0.016205	0.015114	0.008329	0.024569	0.008572	0.025711	0.007802	0.02432	1.8e-05	2e-05	1.8e-05
	r(A<->G){4}	0.419403	0.416921	0.430924	0.329121	0.503149	0.337062	0.497967	0.348308	0.513348	0.001969	0.001692	0.001759
	r(A<->T){4}	0.018059	0.018455	0.017835	0.01087	0.026152	0.011473	0.026993	0.011096	0.025814	1.5e-05	1.6e-05	1.5e-05
	r(C<->G){4}	0.101625	0.099197	0.099535	0.045343	0.173483	0.043594	0.16514	0.043865	0.169641	0.001059	0.000984	0.001048
	r(C<->T){4}	0.401775	0.405816	0.39141	0.323887	0.49243	0.329213	0.490798	0.316268	0.47606	0.001744	0.001666	0.001661
	r(G<->T){4}	0.043312	0.043406	0.045182	0.011735	0.082809	0.014089	0.080364	0.014941	0.084579	0.000331	0.000295	0.000333
	r(A<->C){5}	0.127703	0.129363	0.130651	0.083931	0.178676	0.084218	0.182767	0.085897	0.185176	0.000592	0.000643	0.000664
	r(A<->G){5}	0.181022	0.182118	0.183647	0.124408	0.2464	0.126288	0.246745	0.128795	0.246459	0.000957	0.000947	0.000931
	r(A<->T){5}	0.174	0.171592	0.172853	0.119597	0.236386	0.118285	0.23502	0.117634	0.235277	0.000935	0.000889	0.00091
	r(C<->G){5}	0.038151	0.039329	0.039066	0.014147	0.070303	0.014867	0.074163	0.014392	0.072506	0.000207	0.000231	0.000225
	r(C<->T){5}	0.416159	0.413682	0.410618	0.332586	0.501004	0.331673	0.497717	0.330748	0.494555	0.001856	0.001761	0.001781
	r(G<->T){5}	0.062966	0.063916	0.063166	0.030773	0.105532	0.030512	0.106796	0.0297	0.106093	0.000375	0.000382	0.000376
	r(A<->C){6}	0.057794	0.057694	0.076027	0.039135	0.080834	0.037101	0.080841	0.051584	0.10402	0.000116	0.000122	0.000177
	r(A<->G){6}	0.195125	0.193725	0.198558	0.159576	0.232204	0.159078	0.230584	0.16114	0.239878	0.00035	0.000337	0.000406
	r(A<->T){6}	0.243455	0.244699	0.202504	0.206883	0.280916	0.206921	0.284256	0.165016	0.243856	0.000364	0.000398	0.000393
	r(C<->G){6}	0.055933	0.056078	0.058135	0.038338	0.07657	0.038403	0.075925	0.039701	0.07955	9.2e-05	9.1e-05	0.000103
	r(C<->T){6}	0.367756	0.367867	0.384342	0.322039	0.416732	0.318413	0.419214	0.331133	0.438845	0.000607	0.000665	0.000741
	r(G<->T){6}	0.079937	0.079935	0.080434	0.058228	0.102509	0.058309	0.103358	0.057534	0.10719	0.000132	0.000131	0.000162
	pi(A){1}	0.417291	0.424576	0.416644	0.397334	0.439006	0.402444	0.445818	0.395192	0.438114	0.000113	0.000123	0.000118
	pi(C){1}	0.149268	0.14676	0.150067	0.140097	0.157588	0.13796	0.155676	0.141452	0.159261	2.1e-05	2.2e-05	2.2e-05
	pi(G){1}	0.051354	0.049411	0.051126	0.04719	0.055711	0.044896	0.054064	0.046522	0.055978	5e-06	5e-06	6e-06
	pi(T){1}	0.382086	0.379253	0.382163	0.364624	0.399031	0.36138	0.397074	0.364101	0.399933	7.6e-05	8.6e-05	8.4e-05
	pi(A){2}	0.381729	0.381329	0.38872	0.355258	0.406597	0.355732	0.407043	0.36269	0.41435	0.000175	0.000173	0.000175
	pi(C){2}	0.048486	0.049173	0.052252	0.03339	0.066362	0.033909	0.067328	0.037347	0.068492	7e-05	7.4e-05	6.3e-05
	pi(G){2}	0.072187	0.072241	0.077881	0.062934	0.083343	0.063224	0.08364	0.068184	0.089355	2.6e-05	2.6e-05	2.9e-05
	pi(T){2}	0.497598	0.497256	0.481147	0.469151	0.525407	0.468779	0.525966	0.452551	0.510475	0.000215	0.000215	0.000219
	pi(A){3}	0.319304	0.320057	0.316216	0.288709	0.349977	0.288113	0.352906	0.282843	0.349265	0.000252	0.000269	0.000282
	pi(C){3}	0.03195	0.031422	0.035781	0.024802	0.040233	0.024034	0.040823	0.027448	0.046009	1.6e-05	1.7e-05	2.3e-05
	pi(G){3}	0.119095	0.11894	0.126878	0.103194	0.137044	0.10172	0.137337	0.108246	0.14682	7.6e-05	7.8e-05	9.7e-05
	pi(T){3}	0.529652	0.529581	0.521125	0.48926	0.567372	0.487421	0.570734	0.478937	0.564177	0.000413	0.000445	0.000469
	pi(A){4}	0.398877	0.398678	0.394811	0.365429	0.434695	0.364138	0.433784	0.359046	0.430739	0.000328	0.00032	0.000337
	pi(C){4}	0.166763	0.167049	0.168432	0.151777	0.183229	0.15238	0.181961	0.153096	0.184858	6.5e-05	5.9e-05	6.4e-05
	pi(G){4}	0.027575	0.027757	0.02716	0.023129	0.032783	0.02327	0.03306	0.022612	0.03241	6e-06	6e-06	6e-06
	pi(T){4}	0.406785	0.406516	0.409597	0.379467	0.433268	0.378014	0.435529	0.38076	0.437742	0.000201	0.000209	0.000212
	pi(A){5}	0.2918	0.291832	0.291059	0.257892	0.327502	0.258355	0.326764	0.257462	0.325257	0.000317	0.000301	0.000298
	pi(C){5}	0.227877	0.22763	0.227762	0.198262	0.259128	0.19719	0.258317	0.198023	0.258355	0.000241	0.000246	0.000243
	pi(G){5}	0.24955	0.248767	0.24888	0.216907	0.28438	0.216525	0.282184	0.217119	0.282892	0.000292	0.000279	0.000279
	pi(T){5}	0.230773	0.23177	0.232299	0.199563	0.263498	0.201001	0.264204	0.201975	0.263072	0.000273	0.000261	0.000254
	pi(A){6}	0.24569	0.245823	0.257588	0.224068	0.267736	0.223062	0.269022	0.239827	0.275373	0.000138	0.000138	8.2e-05
	pi(C){6}	0.219233	0.218982	0.211562	0.198467	0.241592	0.196938	0.241293	0.195649	0.228281	0.000127	0.000128	7e-05
	pi(G){6}	0.285172	0.285789	0.274231	0.260359	0.310082	0.260494	0.311666	0.256333	0.292577	0.000156	0.000169	8.6e-05
	pi(T){6}	0.249906	0.249406	0.256618	0.228968	0.272997	0.227729	0.271932	0.240084	0.274221	0.000125	0.000126	7.7e-05
	alpha{1}	0.399889	0.388955	0.391184	0.368802	0.433782	0.358471	0.422989	0.358371	0.428841	0.000272	0.00028	0.00032
	alpha{2}	0.552895	0.552348	0.600832	0.44786	0.671479	0.451696	0.661511	0.487352	0.734769	0.003221	0.002914	0.004059
	alpha{3}	0.612045	0.613774	0.635089	0.491554	0.760743	0.491974	0.767781	0.500214	0.802051	0.004773	0.00496	0.005933
	alpha{4}	0.338363	0.341853	0.331427	0.280112	0.422416	0.282455	0.432092	0.275383	0.408849	0.001373	0.001499	0.001198
	alpha{5}	1.0287	1.46705	1.07328	0.380034	2.60593	0.374765	3.12105	0.373444	2.90972	1.70182	46.2852	1.21329
	alpha{6}	0.753627	0.758422	0.412075	0.555497	0.982466	0.562292	0.993485	0.196755	0.997889	0.011905	0.012381	0.049425
	pinvar{1}	0.434711	0.435008	0.421704	0.396186	0.472674	0.396814	0.47345	0.382539	0.460618	0.000367	0.000383	0.000393
	pinvar{2}	0.438786	0.439824	0.413958	0.380348	0.494658	0.381568	0.493156	0.358522	0.466197	0.000824	0.000825	0.000787
	pinvar{3}	0.300613	0.301981	0.309286	0.229492	0.363337	0.233235	0.36995	0.236894	0.378338	0.001178	0.001191	0.001295
	pinvar{4}	0.297838	0.300745	0.285448	0.223711	0.374586	0.223668	0.377288	0.211028	0.359583	0.00147	0.001524	0.001447
	pinvar{5}	0.554662	0.560199	0.557354	0.366582	0.689807	0.363071	0.698793	0.358829	0.69235	0.007171	0.007375	0.007439
	pinvar{6}	0.518916	0.519822	0.335088	0.466304	0.567398	0.465443	0.566527	0.091117	0.576316	0.000656	0.000672	0.01916
